# Supplementary material for: Exploring Dengue Dynamics: A Multi-Scale Analysis of Spatio-Temporal Trends in Ibagué, Colombia
Source: Viruses. 2024 Jun 3;16(6):906. doi: 10.3390/v16060906 (PMC11209037; doi:10.3390/v16060906)
Supplement: Supplementary file 1 [file viruses-16-00906-s001.zip]

Archive with 1 entries (1 files):
- viruses-2931885-supplementary.pdf
